# Supplementary material for: Mobile Apps for Health Behavior Change in Physical Activity, Diet, Drug and Alcohol Use, and Mental Health: Systematic Review
Source: JMIR Mhealth Uhealth. 2020 Mar 18;8(3):e17046. doi: 10.2196/17046 (PMC7113799; doi:10.2196/17046)
Supplement: Multimedia Appendix 5 [file mhealth_v8i3e17046_app5.zip]

Archive with 3 entries (2 files):
- App BCT chart.csv
- __MACOSX/
- __MACOSX/._App BCT chart.csv
