# Supplementary material for: Mobile Apps for Health Behavior Change in Physical Activity, Diet, Drug and Alcohol Use, and Mental Health: Systematic Review
Source: JMIR Mhealth Uhealth. 2020 Mar 18;8(3):e17046. doi: 10.2196/17046 (PMC7113799; doi:10.2196/17046)
Supplement: Multimedia Appendix 5 [file mhealth_v8i3e17046_app5.zip › App BCT chart.csv]

App (n=50)	Study (n=52)	1.1 Goal setting (behaviour)	1.2 Problem solving	1.3 Goal setting (outcome)	1.4 Action planning	1.5 Review behavioural goal	1.6 Discrepancy between current behaviour and goal	1.8 Behavioural contract	2.1 Monitoring of behaviour by others without feedback	2.2 Feedback on behaviour	2.3 Self-monitoring of behaviour	2.4 Self-monitoring of outcomes of behaviour	2.6 Biofeedback	2.7 Feedback on outcomes of behaviour	3.1 Social support (unspecified)	3.2 Social support (practical)	3.3 Social support (emotional)	4.1 Instructions on how to perform the behaviour	4.2 Information about antecedents	4.3 Re-attribution	5.1 Information about health consequences	5.3 Information about social and environmental consequences	5.4 Monitoring of emotional consequences	6.1 Demonstration of the behaviour	6.2 Social comparison	7.1 Prompts / cues	7.8 Associative learning	8.1 Behavioural practice / rehearsal	8.2 Behaviour substitution	8.3 Habit formation	8.4 Habit reversal	8.7 Graded tasks	10.3 Non-specific reward	10.6 Non-specific incentive	11.1 Pharmacological support	12.3 Avoidance / reducing exposure to cues for the behaviour	12.4 Distraction	12.5 Adding objects to the environment	13.2 Framing / reframing	13.5 Identity associated with changed behaviour	TOTAL (BCTs used per app)
stAPP	Arrogi et al. (2019)									x	x							x			x					x								x							6
MoodPrism	Bakker et al. (2018)									x	x																														2
MoodKit	Bakker et al. (2018)										x							x		x																	x		x		5
MoodMission	Bakker et al. (2018)										x																										x				2
Crush the Crave (CTC)	Baskerville et al. (2018)	x			x					x	x			x			x				x	x				x							x				x				11
Alcooquizz	Bertholet et al. (2019)	x								x	x										x				x								x								6
Quit Advisor Plus	BinDhim et al. (2018)	x									x						x				x					x															5
NoGo	Blackburne et al. (2016)																																								0
SmartQuit	Bricker et al. (2014)	x			x						x				x			x							x									x	x						8
Weight Management Program (WMP) app	Brindal et al. (2018)				x					x	x	x						x								x							x								7
MotiMate	Brindal et al. (2019)									x	x	x		x		x	x	x								x															8
REQ-Mobile (Real e Quit)	Buller et al. (2014)	x			x										x			x			x	x																			6
Headspace	Champion et al. (2018)																	x																							1
VeggieBook	Clarke et al. (2019)																	x																				x			2
Zombies, Run! / The Walk	Cowdery et al. (2015)	x											x					x																x							4
Smoke Free	Crane et al. (2018a)	x			x					x	x										x	x			x															x	8
Drink Less	Crane et al. (2018b)									x	x							x	x		x					x															6
Zombies, Run!	Direito et al. (2015)	x											x					x																x							4
FatSecret (calorie app)	Dunn et al. (2019)									x	x							x																							3
MealLogger (photo app)	Dunn et al. (2019)										x							x																							2
SaltSwitch	Eyles et al. (2017)																	x											x												2
Unnamed	Finkelstein et al. (2015)									x	x		x					x								x															5
mPED app	Fukuoka et al. (2019)	x								x	x				x			x																							5
GoogleFit (Android) / Pacer (iOS)	Gabbiadini et al. (2019)	x								x	x		x		x			x																							6
Pedometer (Android) / Stepz (iOS)	Gabbiadini et al. (2019)	x								x	x		x																												4
Evident II	Garcia-Ortiz et al. (2018)	x								x	x		x																			x									5
Accupedo-Pro Pedometer	Glynn et al. (2014)	x					x			x	x		x																												5
Evident II	Gomez-Marcos et al. (2018)	x								x	x		x																			x									5
Evident II	Gonzalez-Sanchez et al. (2019)	x								x	x		x																			x									5
bActive	Harries et al. (2016)	x								x			x												x																4
Physical activity over Smoking (PhoS)	Hassandra et al. (2017)	x			x	x					x							x														x									6
Music eScape	Hides et al. (2019)	x																					x																		2
Calm	Huberty et al. (2019)														x			x								x		x													4
b-SLIM	Hurkmans et al. (2018)										x		x		x			x																							4
MyFitnessPal	Ipjian et al. (2017)	x								x	x				x																										4
SEMA survey system	Kakoschke et al. (2018)																										x	x													2
TiltTask	Kakoschke et al. (2018)																									x															1
Affect	King et al. (2016)										x		x													x							x								4
Social	King et al. (2016)										x		x		x									x	x	x															6
Analytic	King et al. (2016)	x	x							x	x		x					x								x															7
10 Top Tips	Kliemann et al. (2019)	x			x					x	x	x						x								x										x	x				9
COach2Quit	Krishnan et al. (2018)	x								x	x		x													x															5
MyFitnessPal	Laing et al. (2014)	x								x	x				x																										4
Cell Phone Intervention for You (CITY) app	Lin et al. (2018)	x			x	x		x		x	x				x			x			x					x						x									11
MyNutriCart	Lopez et al. (2017)	x							x									x																							3
MyMAP	McClure et al. (2016)	x			x					x								x								x									x						6
Vegethon	Mummah et al. (2016)	x								x	x														x	x														x	6
Vegethon	Mummah et al. (2017)	x								x	x														x	x														x	6
MyNutriCart	Palacios et al. (2018)	x							x									x																							3
Can't Even Quit	Peiris et al. (2019)	x			x						x				x						x				x																6
MyBehavior	Rabbi et al. (2015)									x	x		x					x										x	x	x	x	x									9
Evident II	Recio-Rodriguez et al. (2016)	x								x	x		x																			x									5
Active Coach	Simons et al. (2018)	x								x	x		x													x						x									6
Cell Phone Intervention for You (CITY) app	Svetkey et al. (2015)	x			x	x		x		x	x				x			x			x					x						x									11
ImpulsePal	van Beurden et al. (2019)				x					x	x							x	x							x	x	x									x				9
Unnamed	Voth et al. (2016)									x	x															x							x								4
Accupedo-Pro Pedometer	Walsh et al. (2016)	x					x			x	x		x																												5
Unnamed	Whitelock et al. (2019)										x							x								x							x								4
CalFit	Zhou et al. (2018)	x											x																			x	x								4
	TOTAL (times BCT used / 50)	26	1	0	11	2	1	1	1	27	36	3	15	2	10	1	3	27	2	1	9	3	1	1	7	21	2	4	2	1	1	6	7	3	2	1	5	1	1	2
	% of apps using BCT	52	2	0	22	4	2	2	2	54	72	6	30	4	20	2	6	54	4	2	18	6	2	2	14	42	4	8	4	2	2	12	14	6	4	2	10	2	2	4
